# Supplementary material for: Design of a Recyclable Photoresponsive Adsorbent via Green Synthesis of Ag Nanoparticles in Porous Aromatic Frameworks for Low-Energy Desulfurization
Source: Molecules. 2026 Jan 12;31(2):248. doi: 10.3390/molecules31020248 (PMC12844071; doi:10.3390/molecules31020248)
Supplement: Supplementary file 1 [file molecules-31-00248-s001.zip]

Archive with 1 entries (1 files):
- molecules-4049981-supplementary.pdf
